# Supplementary material for: Limited impact of fingolimod treatment during the initial weeks of ART in SIV-infected rhesus macaques
Source: Nat Commun. 2022 Aug 27;13:5055. doi: 10.1038/s41467-022-32698-y (PMC9420154; doi:10.1038/s41467-022-32698-y)
Supplement: Supplementary file 4 — Source data [file 41467_2022_32698_MOESM4_ESM.xlsx]

## Sheet: Figure 1
Figure 1B
#CD3+ T-cells
	Controls														FTY720
Week post-treatment	V314	7R1	V309	BV43	0O3	8R8	BS83	BV41	CB90	V199	V302	V304	5I4	V250	BA43	BV39	V228	BV75	CB59	V241	BP57	CB81
-1	959.896	974.028	823.368	1585.71	1078.4	1213.27	631.192	2333.28	768.816	493.68	367.369	1213.85	396.282	939.633	524.948	1326.21	572.618	1386.6	n.d.	665.574	484.362	857.929
0
2
4	752.376	1558.66	601.299	986.304	1218.1	1221.87	1652.64	3161.11	1195.02	1664.89	2827.13	2346.2	1675.19	2198.01	16.3466	44.8658	27.7579	97.4592	43.1102	108.145	54.6774	31.7642
6
8	1157.7	1518.15	544.451	1139.91	1722.55	1609.21	1414.99	3258.03	2090.39	1335.15	3187.07	1476.76	1013.45	2583.25	729.729	203.127	20.8046	219.588	283.736	180.447	82.0482	14.537
Figure 1B
#CD4+ T-cells
	Controls														FTY720
Week post-treatment	V314	7R1	V309	BV43	0O3	8R8	BS83	BV41	CB90	V199	V302	V304	5I4	V250	BA43	BV39	V228	BV75	CB59	V241	BP57	CB81
-1	441.552	604.871	372.162	794.442	361.266	418.577	332.638	1238.97	376.72	277.448	159.805	524.383	133.943	498.005	247.776	852.753	254.815	714.101	n.d.	260.239	259.618	464.997
0
2
4	416.064	889.993	336.728	454.686	680.916	557.172	1003.15	1846.09	681.16	919.021	1803.71	1358.45	621.494	1257.26	1.32081	4.29366	2.4538	15.1062	6.38031	4.07707	5.01939	3.55758
6
8	600.844	825.874	309.248	457.105	856.105	662.996	856.069	1863.6	1070.28	873.189	1912.24	849.138	405.38	1462.12	8.46486	5.68755	1.26908	18.8846	17.4782	8.93213	4.85725	2.32592
Figure 1B
#CD8+ T-cells
	Controls														FTY720
Week post-treatment	V314	7R1	V309	BV43	0O3	8R8	BS83	BV41	CB90	V199	V302	V304	5I4	V250	BA43	BV39	V228	BV75	CB59	V241	BP57	CB81
-1	426.194	317.533	382.043	694.542	533.811	691.562	248.059	944.977	339.817	190.067	167.52	609.352	244.506	331.69	228.877	391.232	276.002	579.6	n.d.	358.079	197.135	324.297
0
2
4	260.322	515.915	209.252	428.056	434.861	541.287	505.709	1065.29	408.696	644.314	794.423	837.591	948.155	806.669	12.8648	33.8288	17.2099	68.6113	29.3581	96.6816	44.1794	23.2196
6
8	459.605	604.224	191.647	613.273	699.354	793.342	431.572	1150.09	852.877	387.194	901.942	500.622	550.303	999.718	380.919	147.47	15.9987	179.404	235.501	161.681	72.8588	10.0305
Figure 1C
%CD3+ T-cells
	Controls														FTY720
Week post-treatment	V314	7R1	V309	BV43	0O3	8R8	BS83	BV41	CB90	V199	V302	V304	5I4	V250	BA43	BV39	V228	BV75	CB59	V241	BP57	CB81
-1	50.8	37.6	45.5	55.5	52.6	46.7	40	60.6	30.4	37.4	17.3	46.2	40.8	39.6	44.9	57.2	28.2	52.5	66.4	43.2	26.6	43.5
0
2	53.6	50.6	48.4	23	53.8	47.8	45.6	64.6	52.3	59.1	53.4	50.3	45.6	58.2	22.5	14.2	10	12.4	7.9	18.7	10.8	6.1
4	47	46.5	40.9	46.7	49.1	45.9	48	63.2	46.2	57.6	58.6	57.8	51.1	65.4	6.3	8.8	5.5	14.1	5.5	19.6	9	8.4
6	49.1	39.3	43.5	53.4	52.7	50.1	48.9	61.6	40.6	61.5	59.8	49.7	46.3	52.9	16.3	7.3	5.3	14.9	3.8	22.3	4.2	2.1
8	53.6	41.6	38.4	49.8	56.7	57.3	51.1	65	49.8	44.8	60.2	47.6	45.8	67	40.5	26.4	4.9	22.9	14.6	20.5	19.5	5
12	49.8	36.9	44.3	55.1	53.2	45.6	49.4	62	42.2	48.5	61.3	43.2	51.9	53.3	50.4	44.1	31.2	47.9	47.7	50.9	46.4	35.2
21	48.4	37.8	50.9	55.8	49	51.5	54.9	59.6	49.7	53.5	56.5	60.1	57.3	52.9	50.8	37.4	31.7	40.6	47	44.9	32.9	39
Figure 1C
%CD4+ T-cells
	Controls														FTY720
Week post-treatment	V314	7R1	V309	BV43	0O3	8R8	BS83	BV41	CB90	V199	V302	V304	5I4	V250	BA43	BV39	V228	BV75	CB59	V241	BP57	CB81
-1	46	62.1	45.2	50.1	33.5	34.5	52.7	53.1	49	56.2	43.5	43.2	33.8	53	47.2	64.3	44.5	51.5	50.7	39.1	53.6	54.2
0
2	58.1	59.6	49.1	16.3	58	35.1	60.4	61.6	56	52.9	64.6	52.9	45.3	54.9	3.36	6.39	5.29	11.7	8.56	2.88	2.9	11.6
4	55.3	57.1	56	46.1	55.9	45.6	60.7	58.4	57	55.2	63.8	57.9	37.1	57.2	8.08	9.57	8.84	15.5	14.8	3.77	9.18	11.2
6	52.7	60.4	52.1	42	57.5	46.9	64.6	59.4	55.8	54.7	64.8	56	42.9	60.8	7.66	6.63	6.44	9.11	11.4	4.32	10.6	9.43
8	51.9	54.4	56.8	40.1	49.7	41.2	60.5	57.2	51.2	65.4	60	57.5	40	56.6	1.16	2.8	6.1	8.6	6.16	4.95	5.92	16
12	53.5	55.4	50.9	42.6	60.8	48.9	66.4	56	54.6	56.2	61.5	61.9	38.5	62.7	38.7	48.7	45.9	38.9	45.9	35.8	43.4	59.6
21	47.3	60.3	57	45.1	63.9	47.7	62.9	55.4	53.2	59.4	61.6	57.9	34.3	58.5	47.1	62.7	55.4	55.8	52	29.5	50.8	60.2
Figure 1C
%CD8+ T-cells
	Controls														FTY720
Week post-treatment	V314	7R1	V309	BV43	0O3	8R8	BS83	BV41	CB90	V199	V302	V304	5I4	V250	BA43	BV39	V228	BV75	CB59	V241	BP57	CB81
-1	44.4	32.6	46.4	43.8	49.5	57	39.3	40.5	44.2	38.5	45.6	50.2	61.7	35.3	29.5	43.6	48.2	41.8	43.4	53.8	40.7	37.8
0
2	34.4	34.4	43.1	74.6	34.1	45.7	31.9	32.1	36.1	40.7	27.8	40.2	48.8	39.4	81.5	87.6	73.2	76	80.5	91	88.9	64.9
4	34.6	33.1	34.8	43.4	35.7	44.3	30.6	33.7	34.2	38.7	28.1	35.7	56.6	36.7	75.4	78.7	62	70.4	68.1	89.4	80.8	73.1
6	38.8	33.8	39.7	51.2											81.8	83	77.4	77.9	77.5	91.9	78.3
8	39.7	39.8	35.2	53.8	40.6	49.3	30.5	35.3	40.8	29	28.3	33.9	54.3	38.7	72.6	52.2	76.9	81.7	83	89.6	88.8	69
12	37.5	38.7	40	49.5	32.5	41.2	25.4	36.2	34.9	38	29.1	32.1	55.9	31.4	43.2	55.6	47.6	52.3	46.9	58.9	49.9	32.1
21	42.2	33.2	34.5	47.4	28.2	43.2	29	36.8	37.9	35	29.5	35.7	60.5	35.4	29.1	45.7	38.6	35.8	39.8	65.3	41.8	32
Figure 1D
#CD4+ CD95+ T-cells
	Controls														FTY720
Week post-treatment	V314	7R1	V309	BV43	0O3	8R8	BS83	BV41	CB90	V199	V302	V304	5I4	V250	BA43	BV39	V228	BV75	CB59	V241	BP57	CB81
-1	68.88	71.98	199.48	147.77	98.63	150.69	167.32	122.41	51.99	53.82	54.65	108.02	44.74	90.14	43.86	72.74	87.66	218.51	n.d.	104.88	54.52	51.61
0
2
4	211.36	242.97	203.38	230.07	241.73	213.4	418.32	444.91	191.41	235.27	510.45	404.82	270.35	347	1.2	3.41	2.21	14.09	5.1	3.62	4.04	2.22
6
8	237.93	222.99	185.86	243.64	314.19	234.04	430.6	560.94	307.17	315.22	493.36	294.65	222.55	380.15	7.48	4.9	0.94	15.35	12.74	6.91	4.38	1.63
Figure 1D
#CD4+ HLA-DR+ T-cells
	Controls														FTY720
Week post-treatment	V314	7R1	V309	BV43	0O3	8R8	BS83	BV41	CB90	V199	V302	V304	5I4	V250	BA43	BV39	V228	BV75	CB59	V241	BP57	CB81
-1	5.3	7.1	17.2	12.3	9.4	13.6	8.9	11.5	6.6	2.2	8	12.6	3	3.3	3	6	5.6	19.5	n.d.	4.5	2.9	3.3
0
2
4	14.6	15	11.2	21.3	16.1	19.4	27.5	39	13.8	16.1	79	23.6	30.9	25.5	0.4	1.1	0.4	4.8	1.2	1.2	0.6	0.4
6
8	18.4	14.5	5.5	16.5	17.6	23.7	34.8	39.1	29.6	13.8	108.4	24.2	17.2	28.1	2.6	1.3	0.2	4.5	4.2	3.2	0.7	0.3
Figure 1D
#CD4+ Ki67+ T-cells
	Controls														FTY720
Week post-treatment	V314	7R1	V309	BV43	0O3	8R8	BS83	BV41	CB90	V199	V302	V304	5I4	V250	BA43	BV39	V228	BV75	CB59	V241	BP57	CB81
-1	11.83	20.93	67.36	58.23	26.95	51.07	41.58	26.51	13.26	4.83	9.65	33.93	11.49	11.55	10.93	13.05	25.3	79.27	n.d.	17.23	8.02	8
0
2
4	58.66	58.65	55.22	64.56	93.29	60.17	98.71	146.76	58.92	87.67	134.02	83.95	77.69	86.75	0.49	1.65	0.39	2.61	1.96	1.05	0.59	0.9
6
8	24.69	38.48	23.53	53.02	64.55	44.22	67.29	106.97	55.55	62.26	83.95	17.58	44.19	57.46	0.6	0.93	0.015	0.95	2.29	0.41	0.27	0.7
Figure 1E
#CD8+ CD95+ T-cells
	Controls														FTY720
Week post-treatment	V314	7R1	V309	BV43	0O3	8R8	BS83	BV41	CB90	V199	V302	V304	5I4	V250	BA43	BV39	V228	BV75	CB59	V241	BP57	CB81
-1	68.88	71.98	199.48	147.77	282.92	428.77	161.24	430.91	120.3	74.51	132.17	431.42	177.27	156.23	43.86	72.74	87.66	218.51	n.d.	104.88	54.52	121.94
0
2
4	211.36	242.97	203.38	230.07	170.47	202.98	200.77	373.92	123.02	149.48	387.68	476.59	642.85	397.69	1.2	3.41	2.21	14.09	5.1	3.62	4.04	21.41
6
8	237.93	222.99	185.86	243.64	326.6	435.54	245.13	630.25	375.27	209.86	509.6	277.34	409.98	602.83	7.48	4.9	0.94	15.35	12.74	6.91	4.38	9.02
Figure 1E
#CD8+ HLA-DR+ T-cells
	Controls														FTY720
Week post-treatment	V314	7R1	V309	BV43	0O3	8R8	BS83	BV41	CB90	V199	V302	V304	5I4	V250	BA43	BV39	V228	BV75	CB59	V241	BP57	CB81
-1	129.99	16.54	118.43	133.35	138.26	267.63	69.95	108.67	67.62	14.98	90.13	184.63	70.91	79.27	68.66	54.77	53.54	83.46	n.d.	70.18	49.88	37.29
0
2
4	66.12	29.3	27.62	112.58	70.88	120.17	92.54	137.42	70.7	50.39	222.44	185.11	213.33	195.21	6.78	18.06	7	24.22	6.72	18.66	10.43	15.72
6
8	113.52	54.74	21.08	134.92	71.33	249.9	81.57	181.71	202.98	26.87	240.82	111.62	146.38	161.95	142.08	112.52	3.09	32.47	73.48	27.97	24.26	4.33
Figure 1E
#CD8+ Ki67+ T-cells
	Controls														FTY720
Week post-treatment	V314	7R1	V309	BV43	0O3	8R8	BS83	BV41	CB90	V199	V302	V304	5I4	V250	BA43	BV39	V228	BV75	CB59	V241	BP57	CB81
-1	104.42	16.61	120.34	83.35	137.19	196.4	56.31	37.33	38.06	20.72	58.13	159.04	34.23	64.02	52.64	49.69	58.51	99.69	n.d.	49.77	42.58	34.7
0
2
4	55.97	28.22	26.16	87.75	71.75	80.65	51.58	66.69	36.99	67.01	114.4	115.59	141.28	141.17	4.67	25.41	3.48	12.56	1.98	14.21	3.01	10.26
6
8	45.91	38.13	19.36	110.39	86.72	49.74	53.08	103.97	50.32	36.86	95.61	29.24	82	103.97	41.52	32	2.27	12.86	42.86	7.71	2.32	3.75

## Sheet: Figure 2
Figure 2A	Weeks on treatment					Figure 2B	Weeks on treatment					Figure 2C	Weeks on treatment
%CD4+ T-cells LN	Week -1		Week 8			%CD8+ T-cells LN	Week -1		Week 8			Ratio CD4_CD8+ T-cells LN	Week -1		Week 8
Animal code	Controls	FTY720	Controls	FTY720		Animal code	Controls	FTY720	Controls	FTY720		Animal code	Controls	FTY720	Controls	FTY720
BA43		44.4		49.2		BA43		44.6		38.2		BA43		1		1.29
BV39		60.2		57		BV39		32.6		35.9		BV39		1.85		1.59
V228		45.9		48.7		V228		48.4		41.7		V228		0.95		1.17
BV75		48.1		47.4		BV75		43.8		42.6		BV75		1.1		1.11
CB59		46.6		41.9		CB59		47.9		47.1		CB59		0.97		0.89
V241		35		42.1		V241		57.8		45.4		V241		0.61		0.93
BP57		47.4		49.6		BP57		44.3		42.1		BP57		1.07		1.18
CB81		48.7		47		CB81		45.1		42.3		CB81		1.08		1.11
V314	40.9		48.4			V314	51.6		44.9			V314	0.79		1.08
7R1	62.1		54.2			7R1	48.9		37.8			7R1	0.89		1.43
V309	32.3		53.4			V309	61.7		39.7			V309	0.52		1.35
BV43	47		57.5			BV43	46.9		36.3			BV43	1		1.58
0O3	45.9		54.2			0O3	48.2		40.2			0O3	0.95		1.35
8R8	39.7		50.9			8R8	52.7		42.7			8R8	0.75		1.19
BS83	51.2		56.4			BS83	41.8		37.1			BS83	1.22		1.52
BV41	53		63.3			BV41	41		30.3			BV41	1.29		2.09
CB90	49.8		59.1			CB90	43.8		35.3			CB90	1.14		1.67
V199	42.2		49.7			V199	48.5		44.4			V199	0.87		1.12
V302	59		67.3			V302	34.6		26.9			V302	1.71		2.5
V304	44.5		60.3			V304	46.2		34.1			V304	0.96		1.77
5I4	35.4		51.7			5I4	59.3		44.1			5I4	0.6		1.17
V250	48.5		59.5			V250	46.2		35.5			V250	1.05		1.68
Figure 2E	Weeks on treatment					Figure 2F	Weeks on treatment					Figure 2G	Weeks on treatment					Figure 1H
%CD8+ Perf+ T-cells LN	Week -1		Week 8			%CD8+ GrB+ T-cells LN	Week -1		Week 8			%CD8+ GrB+ Perf+ T-cells LN	Week -1		Week 8			Fold reduction CD8+ GrB+ Perf+ T-cells LN
Animal code	Controls	FTY720	Controls	FTY720		Animal code	Controls	FTY720	Controls	FTY720		Animal code	Controls	FTY720	Controls	FTY720			d58 Controls	d58 FTY720
BA43		28.8		40.2		BA43		19		11.9		BA43		12.3		9.7		BA43		1.27
BV39		11.9		30.4		BV39		16.4		7.77		BV39		7.52		6.03		BV39		1.25
V228		14.2		15.4		V228		8.39		5.24		V228		5.69		3.76		V228		1.51
BV75		43.8		51.2		BV75		13.7		7.86		BV75		11.4		6.28		BV75		1.82
CB59		24.8		33.8		CB59		11.6		13.5		CB59		10		11.6		CB59		0.86
V241		28.7		25.2		V241		13.4		5.41		V241		11.8		4.74		V241		2.49
BP57		24.9		30.6		BP57		21.2		12.4		BP57		16.4		9.43		BP57		1.74
CB81		14.6		18.3		CB81		11.5		7.7		CB81		8.18		6.1		CB81		1.34
V314	15.7		11.1			V314	14		5.53			V314	8.83		4.02			V314	2.2
7R1	36.4		13.6			7R1	17.6		3.3			7R1	15.1		3.03			7R1	4.98
V309	69.5		32.8			V309	20		6.48			V309	21.5		5.61			V309	3.83
BV43	31.6		26.5			BV43	15.2		6.23			BV43	13.2		4.97			BV43	2.66
0O3	29.5		24.7			0O3	20.6		12.8			0O3	17.4		10.1			0O3	1.72
8R8	25.1		17.7			8R8	19.3		6.18			8R8	14.4		4.91			8R8	2.93
BS83	39.5		27.8			BS83	18.9		8.55			BS83	16.4		5.58			BS83	2.94
BV41	20		11.4			BV41	8.98		3.67			BV41	6.67		2.93			BV41	2.28
CB90	25.5		14.5			CB90	17.9		4.64			CB90	13		3.3			CB90	3.94
V199	18.1		10.4			V199	11.2		4.21			V199	9.33		3.63			V199	2.57
V302	37.2		20.9			V302	23.5		7.65			V302	19.1		6.55			V302	2.92
V304	n.d.		27.5			V304	n.d.		9.97			V304	n.d.		8.16			V304	n.d.
5I4	37.2		16.5			5I4	26.9		9.13			5I4	22		6.57			5I4	3.35
V250	n.d.		11.9			V250	n.d.		6.05			V250	n.d.		4.48			V250	n.d.
Figure 1J
Active caspase-3	Ratio target:effector
	1:1		1:3		1:6
Animal code	Controls	FTY720	Controls	FTY720	Controls	FTY720
BA43		10.765		32.365		58.665
BV39		3.04		10.315		20.265
V228		4.3		15.645		32.995
BV75		7.59		22.445		38.095
CB59		7.585		26.565		42.265
V241		3.96		12.795		23.545
BP57		3.98		16.215		33.615
CB81		2.53		8.335		14.665
7R1	3.445		9.18		16.945
BV41	1.68		5.555		8.545
V309	6.465		18.395		30
V314	2.8		10.795		28.495
5I4	5.86		12.765		24.565
8R8	7.385		18.515		32.965
V304	5.86		16.665		28.715
Figure 2L	Weeks on treatment					Figure 2M	Weeks on treatment
%CD56-CD16+ NK+ cells	Week -1		Week 8			%NK+ CD16+ MFI	Week -1		Week 8
Animal code	Controls	FTY720	Controls	FTY720		Animal code	Controls	FTY720	Controls	FTY720
BA43		24.4		18.9		BA43		1666		3040
BV39		18.6		16.7		BV39		1565		4789
V228		12.8		13.3		V228		1404		4355
BV75		16.3		14.7		BV75		1448		3072
CB59		14		19.3		CB59		1765		3006
V241		26.6		14.6		V241		1250		3268
BP57		19.9		22.6		BP57		3083		5248
CB81		23.2		19.7		CB81		1731		3328
V314	19.3		5.28			V314	1668		2719
7R1	16.5		11.2			7R1	1618		1910
V309	15		9.97			V309	1914		4294
BV43	16.9		8.95			BV43	1419		4225
0O3	14.3		7.76			0O3	1733		2169
8R8	17		8.04			8R8	1223		1332
BS83	12.8		7.91			BS83	2209		1071
BV41	21.4		6.17			BV41	1794		2141
CB90	31		12.7			CB90	2003		2041
V199	35.9		15.8			V199	3112		2496
V302	38.6		18.2			V302	1722		1634
V304	15.4		10.5			V304	1255		1455
5I4	31.2		5.39			5I4	1752		1514
V250	19.3		6.6			V250	1672		1479

## Sheet: Figure 3
	Figure 3A
	VL RNA copies/mL	Controls														FTY720
	Days post-infection	V314	7R1	V309	BV43	0O3	8R8	BS83	BV41	CB90	V199	V302	V304	5I4	V250	BA43	BV39	V228	BV75	BP57	CB59	V241	CB81
	0	1	1	1	1	1	1	1	1	1	1	1	1	1	1	1	1	1	1	1	1	1	1
	7	310000	1200000	3500000	110000	200000	670000	2100000	1600000	360000	230000	100000	900000	1400000	360000	1000000	1100000	4400000	820000	4500000	2500000	410000	1700000
	14	44000000	18000000	6300000	38000000	36000000	6700000	45000000	61000000	13000000	240000000	20000000	21000000	28000000	47000000	60000000	57000000	27000000	12000000	37000000	18000000	9100000	41000000
	29	1800000	19000000	120000	830000	3800000	440000	1400000	6200000	2800000	3100000	200000	1000000	3200000	6600000	4800000	5200000	2600000	220000	13000000	320000	1100000	18000000
	37	4300000	3800000	150000	340000	1900000	300000	950000	8000000	2100000	3100000	260000	810000	2400000	6600000	2900000	10000000	1600000	210000	10000000	530000	1100000	18000000
	42	9400000	20000000	140000	320000	1600000	100000	700000	22000000	980000	3400000	150000	590000	1600000	12000000	8500000	16000000	1800000	130000	12000000	350000	1700000	17000000
	44	3900000	280000	23000	64000	220000	6400	79000	3200000	210000	800000	62000	69000	480000	4300000	1700000	5000000	240000	13000	3400000	48000	400000	3100000
	48	440000	9200	1300	5000	12000	620	2000	260000	20000	47000	5200	2500	19000	1200000	100000	700000	16000	260	810000	960	20000	1200000
	56	40000	1000	220	1000	1200	90	340	31000	1900	5000	208	350	1400	490000	9900	61000	780	30	25000	65	880	150000
	63	640	220	65	280	270	30	125	8200	2800	1700	65	220	1200	1200000	2900	25000	3800	30	7500	30	370	20000
	72	630	560	30	65	290	65	65	3500	590	970	30	170	550	6000	1200	9100	30	30	5800	30	150	4300
	84	200	120	30	65	230	30	101	1900	280	1200	30	65	350	630	350	1600	120	30	1800	30	30	1900
	101	65	290	30	30	30	30	30	980	30	510	30	120	320	160	440	2000	110	30	1700	30	30	480
	132	170	30	30	30	30	30	30	600	30	160	30	30	30	30	65	1800	230	30	650	30	65	560
	161	30	30	30	30	30	30	30	440	30	840	30	30	30	30	270	560	30	30	190	30	30	510
	189	30	30	30	30	65	30	30	220	30	30	30	30	30	30	30	450	30	30	30	30	30	65
	217	30	65	30	470	30	30	30	65	30	410	30	30	30	30	30	300	30	30	200	30	30	65
	245	30	30	30	30	30	30	30	65	30	30	30	30	30	30	30	65	30	30	30	30	30	30
	270	30	30	30	30	30	30	30	230	30	65	30	30	30	30	65	120	30	30	100	30	30	30
	304	30	30	30	30	30	30	30	30	30	65	30	30	30	30	30	65	30	30	30	30	30	65
	358	30	30	30	30	30	30	30	30	30	30	88	30	30	30	30	65	30	30	30	30	30	30
	370	30	30	30	30	30	30	30	30	30	30	30	30	30	30	65	65	30	30	30	30	30	120
	378	30	30	30	30	30	30	30	65	30	30	30	30	30	30	30	30	30	30	30	30	30	30
	384	30	30	30	30	30	30	30	65	30	30	30	30	30	30	30	30	30	30	30	30	30	30
	399	30	30	30	30	30	30	30	30	30	30	30	30	30	30	30	62	30	30	30	30	30	30
	Figure 3B	Weeks post-infection							Figure 3C	Weeks post-infection
	LTRgag caRNA non-Tfh LN	Week 5		Week 14		Week 57			LTRgag caRNA Tfh LN	Week 5		Week 14		Week 57
		Controls	FTY720	Controls	FTY720	Controls	FTY720			Controls	FTY720	Controls	FTY720	Controls	FTY720
	BA43		238515		5329		n.d.		BA43		1129751		6698		n.d.
	BV39		70349		3684		1144		BV39		1894721		4223		76
	V228		n.d.		3375		2872		V228		n.d.		37384		104506
	BV75		329154		114		179		BV75		242839		3586		10
	CB59		44901		1104		2052		CB59		76462		9804		2474
	V241		123665		805		384		V241		479282		9463		3426
	BP57		145715		1802		1115		BP57		2009602		8692		693
	CB81		153821		2254		898		CB81		477146		7179		788
	5I4	90228		n.d.		623			5I4	772234		n.d.		186
	8R8	86075		6315		1153			8R8	534047		31219		977
	BV41	164552		2980		1341			BV41	550627		3044		103
	V304	79712		806		483			V304	265862		2920		2800
	V309	92531		904		1255			V309	118294		6610		754
	V314	262549		1395		1988			V314	802712		2897		5805
	0O3	217559		1006					0O3	533189		2215
	7R1	15158		213					7R1	301814		6708
	BS83	n.d.		n.d.					BS83	n.d.		n.d.
	BV43	n.d.		85					BV43	n.d.		2602
	CB90	414542		2100					CB90	1383005		11060
	V199	758738		1092					V199	815699		26056
	V250	58463		1824					V250	366939		9617
	V302	n.d.		2927					V302	n.d.		56973
	Figure 3D	Weeks post-infection							Figure 3E	Weeks post-infection
	SIV-DNA non-Tfh LN	Week 5		Week 14		Week 57			SIV-DNA Tfh LN	Week 5		Week 14		Week 57
		Controls	FTY720	Controls	FTY720	Controls	FTY720			Controls	FTY720	Controls	FTY720	Controls	FTY720
	BA43		124772		20762		n.d.		BA43		321577		2666		n.d.
	BV39		93263		16180		2237		BV39		316593		8233		101
	V228		n.d.		33677		13296		V228		n.d.		4003		2953
	BV75		25958		8283		2077		BV75		44938		876		20
	CB59		48279		195		824		CB59		31475		603		11327
	V241		139374		30677		6253		V241		137881		4621		561
	BP57		70292		49155		4195		BP57		354977		6626		247
	CB81		124122		20358		1896		CB81		313098		8547		61
	5I4	62152		n.d.		3889			5I4	274430		n.d.		820
	8R8	80271		7600		1927			8R8	129160		8399		13
	BV41	79966		10476		1421			BV41	259411		2119		99
	V304	38580		1524		3929			V304	60514		7027		8109
	V309	7028		3097		2164			V309	35314		1964		219
	V314	182895		20953		2159			V314	440209		3967		2413
	0O3	107669		8942					0O3	135631		4766
	7R1	34440		12607					7R1	185339		15956
	BS83	61972		n.d.					BS83	81795		n.d.
	BV43	n.d.		16423					BV43	n.d.		2492
	CB90	146587		9341					CB90	83731		394
	V199	279836		19850					V199	226678		6978
	V250	153308		25454					V250	472212		10089
	V302	n.d.		15674					V302	n.d.		13005
	Figure 3F	Weeks post-infection
	No intact proviral genomes per 106 CD4+ T-cells	Week 57
		Controls	FTY720
	BV314	1675.11
	V309	1921.52
	8R8	621.416
	BV41	1327.77
	V304	1592.64
	5I4	4193.25
	BA43		937.226
	BV39		1735.28
	V288		2884.6
	BV75		1913.56
	CB59		662.468
	V241		1876.84
	BP57		1974.43
	CB81		1875.92

## Sheet: Figure 4
Figure 4A-D
VL RNA copies/mL (Log10)	FTY720								Controls
Days off-ART	BA43	BV39	V228	BV75	CB59	V241	BP57	CB81	V314	V309	8R8	BV41	V304	5I4
0	1.48	1.79	1.48	1.48	1.48	1.48	1.48	1.48	1.48	1.48	1.48	1.48	1.48	1.48
7	1.48	1.48	1.48	1.48	1.48	1.48	1.48	1.48	1.48	1.48	1.48	1.48	1.48	1.48
10	3.7	3.81	2.29	1.48	1.48	1.48	1.48	4.21	2.92	2.1	2.7	4.01	2.41	2.89
14	4.93	5.85	4.61	2.19	2.51	2.15	2.89	5.45	4.57	3.98	4.66	5.5	3.96	3.92
20	5.51	5.41	5.25	3.58	4.12	3.6	4.17	6.35	5.05	4.26	4.07	5.61	5.16	5.18
29	4.85	5.13	4.44	2.61	3.31	3.74	3.53	5.43	5.05	3.45	3.41	5.54	4.23	4.08
37	4.74	4.73	3.82	2.31	1.48	3.21	3.67	5.18	4.77	3.04	2.87	5.33	4.15	3.91
43	4.9	4.66	4.17	2.52	1.48	4.61	3.62	5.39	4.98	3.04	3.32	5.3	4.51	3.88
50	5.39	5.18	4.52	2.25	1.48	3.35	3.59	5.58	4.99	3.88	3.15	5.21	4.58	4.1
57	5.35	5.25	4.83	2.16	2.02	3.53	3.62	5.96	4.91	3.11	2.74	5.4	4.93	4.19
76	5.3	5.74	4.65	2.57	2.18	5.57	3.91	6.03	5.11	3.67	2.75	5.59	4.95	4.65
90	5.62	5.61	4.71	2.33	2.51	5.3	3.86	5.93	5.06	3.08	2.83	5.67	5.34	5.31
127	6.05	5.8	5	2.39	1.48	5.99	5.26			3.9
Necropsy	6.2	5.77	5.06	2.02	1.48	6.58	5.12	5.99	5.42	4.2	2.18	5.91	5.81	5.63
Figure 4F	29 days off-ART			Figure 4G	29 days off-ART			Figure 4H	29 days off-ART			Figure 4I	29 days off-ART
LTRgag caRNA non-Tfh LN	Control	FTY720		LTRgag caRNA Tfh LN	Control	FTY720		SIV-DNA non-Tfh LN	Control	FTY720		SIV-DNA Tfh LN	Control	FTY720
5I4	2343			5I4	7112			5I4	3519			5I4	1818
8R8	4921			8R8	94411			8R8	1343			8R8	2795
BV41	11547			BV41	211718			BV41	9205			BV41	40228
V304	835			V304	14740			V304	1086			V304	3951
V309	448			V309	4279			V309	680			V309	2240
V314	7025			V314	15220			V314	6226			V314	7411
BA43		6489		BA43		85391		BA43		2397		BA43		18327
BP57		1020		BP57		16839		BP57		2006		BP57		812
BV39		23240		BV39		42150		BV39		9156		BV39		22129
BV75		895		BV75		5797		BV75		361		BV75		420
CB59		2789		CB59		1082		CB59		2543		CB59		1083
CB81		56194		CB81		432691		CB81		20796		CB81		117430
V228		2877		V228		21004		V228		4938		V228		492
V241		655		V241		873		V241		5351		V241		284

## Sheet: Supplementary Figure1
Supplementary Figure 1a
%CD4 CD95+ T-cells
	Controls														FTY720
Week post-treatment	V314	7R1	V309	BV43	0O3	8R8	BS83	BV41	CB90	V199	V302	V304	5I4	V250	BA43	BV39	V228	BV75	CB59	V241	BP57	CB81
-1	15.6	11.9	53.6	18.6	27.3	36	50.3	9.88	13.8	19.4	34.2	20.6	33.4	18.1	17.7	8.53	34.4	30.6	15.3	40.3	21	11.1
0
2	38.9	25.2	49.7	60.9	27.7	57	48.4	31	27.6	39	26.8	33.1	52.8	32.3	49.8	30.5	45.5	65.8	62.3	54.6	71.6	57.5
4	50.8	27.3	60.4	50.6	35.5	38.3	41.7	24.1	28.1	25.6	28.3	29.8	43.5	27.6	90.7	79.5	90	93.3	79.9	88.8	80.5	62.5
6	36	29.7	54.7	43.6	36.6	33.9	46.5	27.9	34.3	27.6	23	35.8	54.3	38.2	72.1	74.1	62.5	82.5	80.7	85.7	66	61.8
8	39.6	27	53.5	53.3	36.7	35.3	50.3	30.1	28.7	36.1	25.8	34.7	54.9	26	88.4	86.2	73.8	81.3	72.9	77.4	90.2	70.2
12	42.6	42.3	64.2	50.1	35.3	35.7	43.3	28.7	32.1	40.8	40.9	49.2	52.9	36.5	47.3	48.6	67.8	56.3	73.2	70.9	68.7	56.9
21	41.3	37.5	57.4	41.1	50.8	47.6	47.4	31.7	33.6	43.7	30.2	44.6	51.1	39.9	52.7	56.9	63.7	54.6	45	68.7	75.6	47.1
Supplementary Figure 1b
%CD4 HLA-DR+ T-cells
	Controls														FTY720
Week post-treatment	V314	7R1	V309	BV43	0O3	8R8	BS83	BV41	CB90	V199	V302	V304	5I4	V250	BA43	BV39	V228	BV75	CB59	V241	BP57	CB81
-1	1.2	1.2	4.6	1.6	2.6	3.2	2.7	0.9	1.8	0.8	5	2.4	2.2	0.7	1.2	0.7	2.2	2.7	1.1	1.7	1.1	0.7
0
2	1.7	1.3	2.8	11.9	2.3	9.9	4.4	1.9	3.8	3.2	3.9	3	5.3	2.3	10.2	8.9	20.4	15.3	14	13.7	10.6	11.6
4	3.5	1.7	3.3	4.7	2.4	3.5	2.7	2.1	2	1.8	4.4	1.7	5	2	29.2	25.8	15.5	32	19	30.6	11.8	11.2
6	2.2	1.4	1.8	3.6	2	4.6	4.2	1.7	3	4.2	4.5	2.6	4	2.2	31.3	30.6	11	33.1	19.5	44.4	14.5	23.9
8	3.1	1.8	1.8	3.6	2.1	3.6	4.1	2.1	2.8	1.6	5.7	2.9	4.2	1.9	30.2	23.7	14.5	23.7	24	36.3	15.3	10.9
12	8.19	5.95	7.3	5.93	2.88	5.47	5.17	3.39	6.03	2.95	5.07	2.89	5.51	2.28	5.84	7.15	8.73	8.72	5.79	8.9	8.26	3.9
21	7.68	5.73	6.98	6.59	1.95	3.59	3.36	2.68	4.23	2.35	3.56	2.38	4.56	1.51	6.68	2.75	7.17	6.34	5.22	11.6	22.4	3.03
Supplementary Figure 1c
%CD4 Ki67+ T-cells
	Controls														FTY720
Week post-treatment	V314	7R1	V309	BV43	0O3	8R8	BS83	BV41	CB90	V199	V302	V304	5I4	V250	BA43	BV39	V228	BV75	CB59	V241	BP57	CB81
-1	2.68	3.46	18.1	7.33	7.46	12.2	12.5	2.14	3.52	1.74	6.04	6.47	8.58	2.32	4.41	1.53	9.93	11.1	6.5	6.62	3.09	1.72
0
2	17	8.07	13.3	22.5	10.2	36.2	14.6	14.5	11.4	18.8	8.82	8.43	17.6	13.2	31.5	24.2	20.3	14.7	19.5	21.1	35.3	34.5
4	14.1	6.59	16.4	14.2	13.7	10.8	9.84	7.95	8.65	9.54	7.43	6.18	12.5	6.9	37.1	38.6	16.3	17.3	30.7	25.8	11.8	25.2
6	7.81	6.8	11.7	13.1	11.7	9.25	8.58	7.03	8.09	8.87	5.4	8.87	12.4	10.9	27.4	18.3	8.42	10.4	12.8	25.5	33.2	29.4
8	4.11	4.66	7.61	11.6	7.54	6.67	7.86	5.74	5.19	7.13	4.39	2.07	10.9	3.93	7.18	16.5	1.23	5.01	13.1	4.6	5.57	30
12	9.21	11.5	12.4	16.6	6.94	8.3	7.56	5.63	6.61	13.5	8.02	11.7	9.32	6.12	12.5	14.6	19.7	14.8	20.8	15.8	17.3	13.2
21	10.5	10.4	11.6	19.2	10.5	12.9	9.79	7.51	7.8	15.2	8.21	10.5	14.8	9.26	15	17.2	12.4	10.9	11.6	13.2	16.9	13
Supplementary Figure 1d
%CD8 CD95+ T-cells
	Controls														FTY720
Week post-treatment	V314	7R1	V309	BV43	0O3	8R8	BS83	BV41	CB90	V199	V302	V304	5I4	V250	BA43	BV39	V228	BV75	CB59	V241	BP57	CB81
-1	20.4	11.5	56.6	33	53	62	65	45.6	35.4	39.2	78.9	70.8	72.5	47.1	38.6	10.8	39.5	34.9	22.4	39.5	52.9	37.6
0
2	42.2	31.5	71.3	93.8	35.1	88	46.7	39.5	26.9	31.7	45.2	62.5	65.3	51.9	96.3	92.8	91.4	96.3	93	96	96.7	89.4
4	52.4	49.4	75.1	80.2	39.2	37.5	39.7	35.1	30.1	23.2	48.8	56.9	67.8	49.3	94.9	92.6	93	96.8	90.1	97	94.5	92.2
6	61.3	35.7	72.9	76.8	47	43.9	47.8	40.6	36.7	20.6	45.8	70.5	73.8	49.8	94.9	89.3	91.3	85.4	76.5	95.2	88.6	90.9
8	55.2	39.2	70.6	80.4	46.7	54.9	56.8	54.8	44	54.2	56.5	55.4	74.5	60.3	49.9*	93.7	91.9	96.6	91.2	96.3	95.1	89.9
12	50.8	61.1	80.1	82.9	35.4	40.5	46	47.1	35.8	28.2	59.8	70.7	75.5	49.7	87.8	73.6	82.6	86.4	79.7	81.7	88.8	50.4
21	50.9	42.3	68.4	73.7	53.5	57.4	59.6	48.1	37	32.5	60.3	66.3	77.7	59.9	85.2	70	70.7	75	59.9	87	84.9	53.5
Supplementary Figure 1e
%CD8 HLA-DR+ T-cells
	Controls														FTY720
Week post-treatment	V314	7R1	V309	BV43	0O3	8R8	BS83	BV41	CB90	V199	V302	V304	5I4	V250	BA43	BV39	V228	BV75	CB59	V241	BP57	CB81
-1	30.5	5.21	31	19.2	25.9	38.7	28.2	11.5	19.9	7.88	53.8	30.3	29	23.9	30	14	19.4	14.4	12.1	19.6	25.3	11.5
0
2	17	8.04	14.5	43.2	12.1	54.4	22.7	9.83	12.2	7.5	24.3	26.7	22.6	25.9	71.4	80.1	50.2	64.6	52.4	63.3	54.7	58
4	25.4	5.68	13.2	26.3	16.3	22.2	18.3	12.9	17.3	7.82	28	22.1	22.5	24.2	52.7	53.4	40.7	35.3	22.9	19.3	23.6	67.7
6	26	11.3	19.1	32.5	21.6	25.6	16.5	18	20.3	8.63	30.1	27.8	31.8	25	72.3	57.8	44.3	51.3	43.5	35.6	47.7	70.2
8	24.7	9.06	11	22	10.2	31.5	18.9	15.8	23.8	6.94	26.7	22.3	26.6	16.2	37.3	76.3	19.3	18.1	31.2	17.3	33.3	43.2
12	4.82	3.06	3.46	5.7	4.87	7.34	7	10	10.7	4.27	12.1	8.93	6.79	7.14	6.1	5.73	6.44	6.65	7.5	5.49	4.33	6.15
21	3.34	3.56	4.56	14.7	6.7	17.5	10.4	3.6	14.7	5.44	18.9	6.05	9.99	11.5	5.35		4.66	7.35	6.32	4.18	7	6.63
Supplementary Figure 1f
%CD8 Ki67+ T-cells
	Controls														FTY720
Week post-treatment	V314	7R1	V309	BV43	0O3	8R8	BS83	BV41	CB90	V199	V302	V304	5I4	V250	BA43	BV39	V228	BV75	CB59	V241	BP57	CB81
-1	24.5	5.23	31.5	12	25.7	28.4	22.7	3.95	11.2	10.9	34.7	26.1	14	19.3	23	12.7	21.2	17.2	6.52	13.9	21.6	10.7
0
2	18.1	5.98	12.4	38.1	8.8	35.1	20.1	10.3	7.96	11.7	16.1	11.6	13.6	12.4	61.4	74.9	47.8	48	21.6	54.1	47.9	44.9
4	21.5	5.47	12.5	20.5	16.5	14.9	10.2	6.26	9.05	10.4	14.4	13.8	14.9	17.5	36.3	75.1	20.2	18.3	6.76	14.7	6.82	44.2
6	20.3	8.84	15.7	23.8	26	19.7	13	7.87	10.9	8.79	20.6	17.8	22.5	15.2	41.4	46	11.8	26.3	6.07	26.5	30.6	69.9
8	9.99	6.31	10.1	18	12.4	6.27	12.3	9.04	5.9	9.52	10.6	5.84	14.9	10.4	10.9	21.7	14.2	7.17	18.2	4.77	3.19	37.4
12	6.92	9.65	9.37	12.2	5.82	5.3	5.18	4.74	4.67	7.48	8.74	8.77	5.74	5.69	10.1	12.4	14.2	12.6	10.4	9.61	15	8.19
21	8.56	7.02	8.56	12.4	8.33	10.5	7.58	4.49	4.3	9.77	11.6	12.4	10.9	7.72	7.13	15.9	8.82	7.86	6.88	6.44	13.3	9.03

## Sheet: Supplementary Figure2
Supplementary Figure 2a
%CD8 GrB+ T-cells
	Controls														FTY720
Week post-treatment	V314	7R1	V309	BV43	0O3	8R8	BS83	BV41	CB90	V199	V302	V304	5I4	V250	BA43	BV39	V228	BV75	CB59	V241	BP57	CB81
-1	37.3	10.6	14.7	24.6	31.2	40.4	31.2	37.6	18.6	18	49.9	38.3	42.6	39.6	43.5	19.8	22.5	33.5	16.2	41.9	46.4	20.4
0
2	18.7	8.07	19.9	59.6	13.5	44.8	16.6	16.3	13.6	9.77	23.2	29.7	26.2	36.1	86	85.7	64.5	84.3	98.8	90.8	97.2	80.1
4	26.9	17.9	11.4	40.2	15.6	19.7	17.6	15.7	9.81	8.24	26.8	21.7	32	30.2	74	74.8	53.8	84.7	85.9	87.8	83.1	78.7
6	26.7	11.4	16.5	34.7	20.3	26.7	15.8	15.9	12.1	10.1	26.6	25.4	39.1	32.9	80	71	60.1	84.4	58.3	85.7	70.9	77.6
8	27.2	19	13.9	34.9	23.6	36.8	25	21.4	5.78	15.6	30.6	18.9	35.5	43.5	64.4	97.2	57	97.1	89.7	79.3	61	59.5
12	22.5	12.3	9.73	45.5	13.4	21.2	23.7	35.1	35.1	19.2	31.9	24.1	40.3	27.9	58.7	33.6	20	44.6	41.6	53.1	11.5	17.6
21	35.3	38.3	55.3	30.9	22.2	30	27	29.1	40.7	12.6	29.5	24.7	42.9	38.7	56		35.5	26.5	60.8	87.4	43.6	42.6
Supplementary Figure 2b
%CD8 GrB+ T-cells
	Controls														FTY720
Week post-treatment	V314	7R1	V309	BV43	0O3	8R8	BS83	BV41	CB90	V199	V302	V304	5I4	V250	BA43	BV39	V228	BV75	CB59	V241	BP57	CB81
-1	41.3	11	37.7	38.4	38.2	45.6	30.2	34	25.1	18.9	66.4	59.6	58.9	35.8	54.9	19.4	31.6	53.1	16.9	41	49.5	25.8
0
2	29.7	20.9	56.9	87.8	22.1	72.6	29	24.5	16.8	13.1	36.6	53	43.2	41.1	93.1	91.4	86.7	95.7	86.4	97.2	91	81.4
4	20.6	17	8.34	70.6	27.4	27.5	27.2	26.6	20.9	14.4	40.1	35.2	55.8	30.6	93.3	86.1	34.7	92.2	81.9	74.1	91.3	82.9
6	20.8	24.3	55.5	67.2	34.2	33.8	32.2	29.9	26	12	39.9	46.5	62.2	39.3	89.9	82.2	40.4	96.3	67.4	85.1	84.4	83.6
8	32.4	26.9	31.1	62.6	23.4	39.3	24.7	33	30.7	33.2	46.5	25	53.9	44.2	72.6	90.5	77.5	96.8	89.2	76.5	50.9	79.5
12	29.4	43.8	56.1	71.2	9.43	22.8	14.8	33.1	16	8.29	35.1	10.7	28.8	9.51	73.5	51.9	46.8	72.7	48.7	69.3	67.2	58.9
21	33.1	23.4	50.2	66.9	27.2	39.7	35.9	36.4	26.6	13.3	43.4	32.2	68.6	44.7	52.7		42.7	46.4	30	83.7	60.4	23.3
Supplementary Figure 2c
#CD8 GrB+ T-cells
	Controls														FTY720
Week post-treatment	V314	7R1	V309	BV43	0O3	8R8	BS83	BV41	CB90	V199	V302	V304	5I4	V250	BA43	BV39	V228	BV75	CB59	V241	BP57	CB81
-1	119.334	26.5775	51.1937	106.96	166.549	680.497	67.4719	311.842	58.1086	26.4193	83.4251	201.086	80.198	116.755	96.1285	62.5971	48.8523	181.415	0*	149.319	82.5997	65.8323
0
2
4	49.4612	89.7693	37.4562	172.078	60.4456	95.8078	66.2479	141.684	102.174	36.4682	178.745	200.184	273.069	243.614	9.73864	25.304	9.25894	58.1138	11.8313	76.9586	36.7131	16.9735
6
8	124.553	61.0266	27.5971	136.147	164.348	273.703	107.461	233.468	672.067	123.902	247.132	59.0734	188.754	441.876	76.9455	143.194	2.95976	178.865	211.245	128.051	44.2981	6.81074
Supplementary Figure 2d
#CD8 Perf+ T-cells
	Controls														FTY720
Week post-treatment	V314	7R1	V309	BV43	0O3	8R8	BS83	BV41	CB90	V199	V302	V304	5I4	V250	BA43	BV39	V228	BV75	CB59	V241	BP57	CB81
-1	166.216	33.341	200.19	252.813	178.293	271.784	77.8904	320.347	80.8764	35.7326	111.066	361.955	140.591	117.75	129.545	70.813	78.6605	304.87	0*	140.009	96.3992	83.3444
0
2
4	55.9693	87.7056	101.906	307.344	105.236	148.313	127.439	272.715	94.4088	85.0494	303.469	375.241	529.071	246.841	12.08	29.1266	5.97184	65.9354	22.3415	91.2674	36.7131	18.4596
6
8	148.912	189.726	59.6021	383.909	141.969	291.157	105.735	404.83	218.337	107.253	417.599	49.7618	294.962	438.876	58.2805	131.838	0.646348	173.663	203.238	119.32	37.0851	6.4697
Supplementary Figure 2e
#NK cells
	Controls														FTY720
Week post-treatment	V314	7R1	V309	BV43	0O3	8R8	BS83	BV41	CB90	V199	V302	V304	5I4	V250	BA43	BV39	V228	BV75	CB59	V241	BP57	CB81
-1	106.524	53.4226	139.455	149.34	103.072	143.659	69.926	325.149	154.529	83.6827	45.9583	86.218	57.5241	64.0469	35.2154	85.0964	104.953	156.528	0*	47.7025	25.9168	193.88
0
2
4	67.1817	245.195	244.238	180.53	103.681	49.3227	65.4144	243.945	334.781	145.054	157.247	119.089	277.16	59.0868	4.93084	81.5311	60.0911	69.3336	137.454	25.1865	99.3601	79.1675
6
8	82.1942	313.557	72.3348	62.4837	119.149	109.172	81.2021	405.595	300.9	205.378	261.462	92.9727	92.0512	81.0786	43.4882	140.047	39.0319	88.9303	342.116	61.3168	75.5416	40.4355
Supplementary Figure 2f
#Monocytes cells
	Controls														FTY720
Week post-treatment	V314	7R1	V309	BV43	0O3	8R8	BS83	BV41	CB90	V199	V302	V304	5I4	V250	BA43	BV39	V228	BV75	CB59	V241	BP57	CB81
-1	640.2	998.25	458.2	872.46	800.7	796.72	1092.92	688.32	1121.19	429	1344	878.08	587.88	1119.36	680.55	530.7	811.04	821.11	0*	510.6	708.76	649.75
0
2
4	418.6	714.35	357.76	556.16	882.45	617.28	704.616	663	612.38	440.82	947.85	671.44	550.25	722.25	320.85	288.35	350.96	340.48	320.78	406.56	311.52	300.3
6
8	399.49	688.76	440.68	302.43	703.08	489.7	673.18	588.7	1028.61	622.25	1232.14	423.06	645.75	788.4	240.24	358.36	291.08	528.9	1000.4	356.85	251.2	230.64
Supplementary Figure 2g
#B cells
	Controls														FTY720
Week post-treatment	V314	7R1	V309	BV43	0O3	8R8	BS83	BV41	CB90	V199	V302	V304	5I4	V250	BA43	BV39	V228	BV75	CB59	V241	BP57	CB81
-1	16.703	11.0358	267.289	47.946	103.847	396.392	147.5	122.802	8.53841	11.9325	16.8792	42.8547	107.229	24.1837	13.6358	57.0447	49.1091	377.986	0	199.253	3.94333	34.2319
0
2
4	324.489	269.014	176.103	197.668	465.705	732.242	857.034	861.822	277.855	443.417	827.413	485.057	419.485	364.883	12.6037	40.9779	120.655	200.552	54.5075	68.1424	31.6146	20.5835
6
8	38.3573	397.825	126.755	224.897	287.389	301.437	344.338	400.588	347.113	26.7832	594.775	401.785	298.016	287.504	21.6937	12.6917	8.95154	68.0353	74.4419	27.1157	14.6465	21.6765

## Sheet: Supplementary Figure 3
Supplementary Figure 3a
%CD3+ T-cells
	Controls						FTY720
Week post-infection	V314	V309	8R8	BV41	V304	5I4	BA43	BV39	V228	BV75	CB59	V241	BP57	CB81
51	50.3	48.3	47.9	70.4	43.6	53.5	59.9	55	40.9	56.2	51.5	46.1	49.7	46
53	49.1	49.7	45.4	68.6	47	54.2	54.8	47.5	38.8	62.6	53	44.4	41.2	41
54	36.7	43	48	55.5	49.9	50.1	54.2	45.8	39.7	56.1	51.1	40.3	42	38.9
55	46.9	52.1	37.2	65.9	53.6	51.6	60.3	50.1	43.1	53.8	56.8	42.2	40.7	47.8
57	60.3	46.9	36.7	67.3	51.4	43.9	65.8	34.3	43.5	55.8	58.9	53.8	37.6	44.5
Supplementary Figure 3b
%CD4+ T-cells
	Controls						FTY720
Week post-infection	V314	V309	8R8	BV41	V304	5I4	BA43	BV39	V228	BV75	CB59	V241	BP57	CB81
51	58.8	61.4	46	58.4	57.8	44.7	48.5	59	59.5	50.2	57.2	46.4	44	57.2
53	57.1	64.2	44.2	61.3	60.7	44.4	52.1	58.8	57.9	47	50.6	43.7	49.7	60.8
54	63.1	63.4	43.2	58.4	54.8	37	49.3	61.6	55.8	48.8	54.5	44.3	45.2	56.6
55	58.8	60.6	47.1	58.4	58.6	40	49.7	58.1	55.5	47.4	52.4	39.1	55.8	59.7
57	56.4	61.2	40.8	55.9	55.2	43.8	39.8	45.6	53.1	42.5	50.5	34.8	45	55.3
Supplementary Figure 3c
%CD8+ T-cells
	Controls						FTY720
Week post-infection	V314	V309	8R8	BV41	V304	5I4	BA43	BV39	V228	BV75	CB59	V241	BP57	CB81
51	32.4	30.3	42.9	32.6	34.7	49.8	43.9	32.6	34.2	40.4	35.4	46.5	47.6	34.8
53	33.8	28.3	46.3	32.5	33	48.4	39.8	32.6	34.4	44	41.3	50.4	42.1	32.1
54	28	27.9	46.8	35	38.7	58.2	43.6	30.6	36.8	42.4	37.3	49.4	46.6	36.4
55	32.1	30.8	43.5	35.3	35.5	52.8	43.1	33	38.1	43.6	38.5	54.5	36.5	33.7
57	34.7	30.5	49.3	37.3	39.2	50	54.6	45	41.4	48.4	40.8	60.7	47	36.6
Supplementary Figure 3d
#CD3+ T-cells
	Controls						FTY720
Week post-infection	V314	V309	8R8	BV41	V304	5I4	BA43	BV39	V228	BV75	CB59	V241	BP57	CB81
51	562.807	1029.66	1367.64	2223.96	1228.47	791.586	2469.08	1865.6	1413.14	1134.26	1315.83	1411.77	1722.11	991.254
53	802.981	755.465	1504.01	2137.44	1090.25	971.698	1513.9	1071.69	821.474	1786.29	1688.58	1406.24	791.287	465.842
54
55	600.508	943.614	1179.35	2515.93	1206.19	1065.02	1277.39	1161.52	1047.76	1156.27	1471.8	1232.58	887.036	864.128
57	939.233	665.708	1731.18	2325.89	1055.65	653.232	2381.89	884.117	1307.09	1305.72	2252.34	2223.82	1011.14	719.12
Supplementary Figure 3e
#CD4+ T-cells
	Controls						FTY720
Week post-infection	V314	V309	8R8	BV41	V304	5I4	BA43	BV39	V228	BV75	CB59	V241	BP57	CB81
51	330.93	632.211	629.115	1298.79	710.058	353.839	1197.5	1100.7	840.816	569.397	752.652	655.06	757.726	566.997
53	458.502	485.008	664.773	1310.25	661.782	431.434	788.744	630.157	475.633	839.557	854.422	614.525	393.27	283.232
54
55	353.099	571.83	555.475	1469.3	706.829	426.01	634.865	674.842	581.507	548.072	771.224	481.938	494.966	515.885
57	529.727	407.413	706.32	1300.17	582.721	286.116	947.994	403.157	694.064	554.931	1137.43	773.89	455.013	397.673
Supplementary Figure 3f
#CD8+ T-cells
	Controls						FTY720
Week post-infection	V314	V309	8R8	BV41	V304	5I4	BA43	BV39	V228	BV75	CB59	V241	BP57	CB81
51	182.349	311.987	586.718	725.01	426.28	394.21	1083.92	608.186	483.293	458.24	465.802	656.471	819.722	344.956
53	271.408	213.797	696.357	694.668	359.782	470.302	602.534	349.373	282.587	785.968	697.384	708.743	333.132	149.535
54
55	192.763	290.633	513.018	888.123	428.199	562.333	550.557	383.301	399.197	504.134	566.644	671.755	323.768	291.211
57	325.914	203.041	853.47	867.556	413.816	326.616	1300.51	397.853	541.135	631.968	918.953	1349.86	475.235	263.198
Supplementary Figure 3g
%CD4 CD95+ T-cells
	Controls						FTY720
Week post-infection	V314	V309	8R8	BV41	V304	5I4	BA43	BV39	V228	BV75	CB59	V241	BP57	CB81
51	46.1	64.8	41.9	33.9	40.3	56.3	40.8	47.7	65.3	50.7	48	67.2	68.2	47.7
53	39.3	62.8	36	30.6	40.2	51.5	44.9	46.8	62	39.4	49.2	62.4	74.7	52.5
54	36.7	62.5	40.7	35.5	40.8	54.4	49	41.2	62.2	45.6	47	62	68.2	47
55	43	59.1	35.2	31	37.5	52.4	45.6	45	58.3	53.6	45.5	61.9	68.5	52.4
57	34.9	61.5	45.9	30	41.1	56.4	42.9	47.8	56.4	42.8	34.8	64.9	69.4	52.8
Supplementary Figure 3h
%CD4 HLA-DR+ T-cells
	Controls						FTY720
Week post-infection	V314	V309	8R8	BV41	V304	5I4	BA43	BV39	V228	BV75	CB59	V241	BP57	CB81
51	6.79	9.57	7	4.21	3.49	5.94	7.65	8.74	6.45	10.1	7.06	11.6	8.74	3.87
53	4.37	3.36	3.01	3.34	1.88	4.24	4.55	4.92	3.03	4.77	4.78	4.59	4.91	3.35
54	3.3	2.96	3.3	2.64	2.81	4.4	3.99	3.9	4.18	3.5	3.94	4.47	3.35	2.2
55	3.51	2.82	2.38	2.73	2.32	5.39	3.64	3.79	2.8	4.42	2.98	5.52	4.34	2.41
57	3.06	2.42	4.41	3.47	2.88	5.37	3.56	5.91	1.94	4.85	2.87	3.3	3.73	4.36
Supplementary Figure 3i
%CD4 Ki67+ T-cells
	Controls						FTY720
Week post-infection	V314	V309	8R8	BV41	V304	5I4	BA43	BV39	V228	BV75	CB59	V241	BP57	CB81
51	11.6	10.4	10.8	9.87	7.58	12.7	16.1	12.2	13.6	6.57	12.4	10.6	11.6	9.91
53	11.6	11.8	4.34	6.76	11.5	13.8	18	15.1	12.7	5.67	13.7	9.16	14.7	15.9
54	7.5	10.1	10.2	8.39	6.27	13.1	12	9.41	7.96	7.22	14.6	10.6	12.7	14.1
55	9.54	12.1	7.72	7.23	7.06	10.5	12.5	11.1	10.1	7.52	12.2	8.81	9.63	10.4
57	8.38	9.5	10.7	7.13	6.62	14.9	16.4	9.79	11.4	7.57	13	7.31	11.8	12.1
Supplementary Figure 3j
%CD8 CD95+ T-cells
	Controls						FTY720
Week post-infection	V314	V309	8R8	BV41	V304	5I4	BA43	BV39	V228	BV75	CB59	V241	BP57	CB81
51	49.5	71.1	62.5	49.8	65.2	75.7	73	64.6	70.5	81.2	52.8	80.6	89.7	50.8
53	46.9	64.9	58.6	55.2	59.4	78.5	76.5	56.6	67.8	75.8	54.2	76.3	86.2	51
54	41.2	66	63.8	55.2	53.5	92.3	81.6	53.6	66.3	77.8	49.7	77.8	70.9	47
55	58.3	64.9	66.7	62.9	79	86.2	80.6	65.2	69.5	82.1	56.3	79.7	81.4	34.9
57	53.6	71.9	55	43.7	70.9	77.7	83.8	61	72.6	76.6	48.4	85.3	87	55.7
Supplementary Figure 3k
%CD8 HLA-DR+ T-cells
	Controls						FTY720
Week post-infection	V314	V309	8R8	BV41	V304	5I4	BA43	BV39	V228	BV75	CB59	V241	BP57	CB81
51	18.1	19	24.5	15.7	18.4	15.7	30.2	25.7	10.5	36.4	19.5	36.5	25	11.5
53	12.5	13.8	17.4	16.2	16.8	14.9	24.1	17.1	15.7	22.9	12.2	30.2	14	11.9
54	11.8	9.85	13.8	6.96	10.3	6.76	21.9	10.8	9.41	23	14.5	22.8	12.9	5.37
55	13.2	8.03	11.6	12.3	5.39	6.34	17.5	16.2	8.96	19.9	14.2	23.1	14.3	6.03
57	11.5	10.5	21.6	9.29	11.3	15.7	22.5	16.9	7.89	23.9	12.4	16.7	13.1	12.1
Supplementary Figure 3l
%CD8 Ki67+ T-cells
	Controls						FTY720
Week post-infection	V314	V309	8R8	BV41	V304	5I4	BA43	BV39	V228	BV75	CB59	V241	BP57	CB81
51	13.5	13.4	15.7	9.35	8.36	11.7	17.4	12.7	11.6	10.7	8.03	8.42	12	7.53
53	9.28	14.5	10.7	10.3	13.5	6.19	26.4	21.7	18.5	15.4	20.3	13.1	16.6	18
54	8.13	10.5	12.3	9.89	8.81	12.1	18.6	11	12.6	13.5	10.6	13.7	18.4	14.7
55	10.4	12.2	7	7.36	13.1	9.28	19.1	15.1	13.2	14.3	9.95	8.33	8.69	8.48
57	9.86	13.4	9.45	8.19	8.84	14	31.1	11.6	11.1	23.3	4.15	12.8	19.6	10.3

## Sheet: Supplementary Figure 4
Supplementary Figure 4a	Weeks on treatment					Supplementary Figure 4b	Weeks on treatment					Supplementary Figure 4c	Weeks on treatment
%B cells LN	Week -1		Week 8			%Monocytes cells LN	Week -1		Week 8			% NK cells LN	Week -1		Week 8
Animal code	Controls	FTY720	Controls	FTY720		Animal code	Controls	FTY720	Controls	FTY720		Animal code	Controls	FTY720	Controls	FTY720
BA43		80.8		88.6		BA43		0.94		0.489		BA43		1.47		0.818
BV39		67.7		82.5		BV39		1.1722		1.487		BV39		2.84		1.92
V228		78.5		88.9		V228		0.4695		0.262		V228		1.49		0.902
BV75		85.2		89.2		BV75		0.498		0.4561		BV75		1.92		1.43
CB59		83.5		89.9		CB59		0.644		0.6274		CB59		1.77		1.95
V241		81.3		87.7		V241		0.767		0.2393		V241		1.32		1.46
BP57		68.8		85.6		BP57		1.513		0.3613		BP57		1.42		1.7
CB81		89.1		88.4		CB81		0.963		0.573		CB81		2.36		3.48
V314	82		86.2			V314	0.345		0.3889			V314	1.2		2.44
7R1	75.9		91.6			7R1	1.362		0.3187			7R1	2.2		2.31
V309	77.7		87.5			V309	2.246		0.9693			V309	1.15		1.44
BV43	70.9		84.6			BV43	2.207		0.3017			BV43	1.29		2.31
0O3	86.6		86.6			0O3	0.657		0.425			0O3	0.631		2.91
8R8	87.1		95.1			8R8	0.1985		0.1812			8R8	1.18		0.517
BS83	88.5		89.9			BS83	0.356		0.1999			BS83	1.54		2.26
BV41	90.2		92.8			BV41	0.476		0.1527			BV41	1.23		0.416
CB90	75.2		87.3			CB90	1.06		0.339			CB90	4.07		1.69
V199	79.3		85.8			V199	1.982		0.5865			V199	1.56		2.93
V302	82		90.5			V302	1.394		0.785			V302	1.85		1.76
V304	84.8		91.3			V304	0.4644		0.3815			V304	1.51		1.6
5I4	87.5		88			5I4	0.664		1.656			5I4	1.84		1.85
V250	80.7		90.9			V250	1.797		0.72			V250	0.882		0.975

## Sheet: Supplementary Figure 6
	Supplementary Figure 6a
	VL RNA copies/mL	Controls						FTY720								Controls
	Days post-infection	V314	V309	8R8	BV41	V304	5I4	BA43	BV39	V228	BV75	BP57	CB59	V241	CB81	7R1	BV43	0O3	BS83	CB90	V199	V302	V250
	14	44000000	6300000	6700000	61000000	21000000	28000000	60000000	57000000	27000000	12000000	37000000	18000000	9100000	41000000	18000000	38000000	36000000	45000000	13000000	240000000	20000000	47000000
	Supplementary Figure 6b
	VL RNA copies/mL	Controls						FTY720								Controls
	Days post-infection	V314	V309	8R8	BV41	V304	5I4	BA43	BV39	V228	BV75	BP57	CB59	V241	CB81	7R1	BV43	0O3	BS83	CB90	V199	V302	V250
	42	9400000	140000	100000	22000000	590000	1600000	8500000	16000000	1800000	130000	12000000	350000	1700000	17000000	20000000	320000	1600000	700000	980000	3400000	150000	12000000
	Supplementary Figure 6c
		Months of suppression
	Animal code	Controls	FTY720	Controls
	V314	10.7
	V309	12
	8R8	12
	BV41	6.4
	V304	11.3
	5I4	9.4
	BA43		9.5
	BV39		5.5
	V228		8.5
	BV75		12.3
	CB59		12.3
	V241		11.3
	BP57		7.5
	CB81		7.4
	7R1			9.5
	BV43			11.7
	0O3			10.7
	BS83			10.7
	CB90			10.6
	V199			7.4
	V302			12
	V250			9.4
